# Supplementary material for: Advancements and Innovations in Keratoconus Management: A Review of Current Practices
Source: J Clin Med. 2025 Oct 23;14(21):7491. doi: 10.3390/jcm14217491 (PMC12609086; doi:10.3390/jcm14217491)
Supplement: Supplementary file 1 [file jcm-14-07491-s001.zip]

Archive with 1 entries (1 files):
- jcm-3910330-supplementary.pdf
